# Supplementary material for: CORO1A: a pan-cancer prognosis, diagnostic and immune biomarker based on breast cancer validation
Source: Front Oncol. 2025 Oct 6;15:1670526. doi: 10.3389/fonc.2025.1670526 (PMC12535887; doi:10.3389/fonc.2025.1670526)
Supplement: Supplementary file 3 [file Table1.xlsx]

## Sheet: Sheet1
Gene Symbol	Gene ID	PCC
SASH3	ENSG00000122122.9	0.89
WAS	ENSG00000015285.10	0.84
LIMD2	ENSG00000136490.8	0.84
RAC2	ENSG00000128340.14	0.82
PTPRCAP	ENSG00000213402.2	0.81
RP3-477O4.14	ENSG00000230155.6	0.81
MAP4K1	ENSG00000104814.12	0.79
TBC1D10C	ENSG00000175463.11	0.79
RASAL3	ENSG00000105122.12	0.79
FERMT3	ENSG00000149781.12	0.79
ARHGAP30	ENSG00000186517.13	0.78
HMHA1	ENSG00000180448.10	0.78
CD37	ENSG00000104894.11	0.78
VAV1	ENSG00000141968.7	0.77
ACAP1	ENSG00000072818.11	0.75
ARHGAP25	ENSG00000163219.11	0.75
WDFY4	ENSG00000128815.17	0.75
IL16	ENSG00000172349.16	0.75
PTPN6	ENSG00000111679.16	0.74
SNX20	ENSG00000167208.14	0.74
GPSM3	ENSG00000213654.9	0.74
HCST	ENSG00000126264.9	0.74
CD53	ENSG00000143119.12	0.74
AKNA	ENSG00000106948.16	0.74
ARHGAP9	ENSG00000123329.17	0.73
PCED1B-AS1	ENSG00000247774.6	0.73
SEPT1	ENSG00000180096.11	0.73
TRAF3IP3	ENSG00000009790.14	0.73
HCLS1	ENSG00000180353.10	0.72
TNFAIP8L2	ENSG00000163154.5	0.72
LINC00528	ENSG00000269220.1	0.71
CD48	ENSG00000117091.9	0.71
SP140	ENSG00000079263.18	0.71
CD19	ENSG00000177455.11	0.7
SIT1	ENSG00000137078.8	0.7
GMFG	ENSG00000130755.12	0.7
ICAM3	ENSG00000076662.9	0.69
RP5-1171I10.5	ENSG00000265206.3	0.69
IL21R	ENSG00000103522.15	0.68
RP4-753P9.3	ENSG00000240143.1	0.68
S1PR4	ENSG00000125910.5	0.67
LPXN	ENSG00000110031.12	0.67
ZC3H12D	ENSG00000178199.13	0.67
RLTPR	ENSG00000159753.13	0.67
ARHGAP4	ENSG00000089820.15	0.67
CTC-378H22.1	ENSG00000254887.1	0.67
CD72	ENSG00000137101.12	0.66
MFNG	ENSG00000100060.17	0.66
DOCK2	ENSG00000134516.15	0.66
GPR18	ENSG00000125245.12	0.66
LAPTM5	ENSG00000162511.7	0.66
PTPN7	ENSG00000143851.15	0.66
NCF1C	ENSG00000165178.9	0.65
RP11-455F5.5	ENSG00000261416.1	0.64
PAX5	ENSG00000196092.12	0.64
RP11-960L18.1	ENSG00000261218.5	0.64
AC006129.2	ENSG00000268027.5	0.64
ARHGEF1	ENSG00000076928.17	0.64
CSK	ENSG00000103653.16	0.64
RP5-1091N2.9	ENSG00000228427.1	0.64
KLHL6	ENSG00000172578.11	0.63
LTB	ENSG00000227507.2	0.63
NCF4	ENSG00000100365.14	0.63
IL12RB1	ENSG00000096996.15	0.63
RCSD1	ENSG00000198771.10	0.63
SEPT6	ENSG00000125354.22	0.63
DEF6	ENSG00000023892.10	0.63
NCF1	ENSG00000158517.13	0.63
ITPKB-IT1	ENSG00000228382.1	0.62
IKZF1	ENSG00000185811.16	0.62
LY9	ENSG00000122224.17	0.62
LCP1	ENSG00000136167.13	0.62
GRAP	ENSG00000154016.13	0.62
ITGB2-AS1	ENSG00000227039.6	0.62
P2RX5	ENSG00000083454.21	0.62
TMC8	ENSG00000167895.14	0.61
FMNL1	ENSG00000184922.13	0.61
MS4A1	ENSG00000156738.17	0.61
FAM78A	ENSG00000126882.12	0.61
CD79A	ENSG00000105369.9	0.61
NCF1B	ENSG00000182487.12	0.61
CNR2	ENSG00000188822.7	0.61
SLA	ENSG00000155926.13	0.61
RP11-330H6.6	ENSG00000280003.1	0.6
SNX29P2	ENSG00000198106.8	0.6
LINC01215	ENSG00000271856.1	0.6
CLEC2D	ENSG00000069493.14	0.6
JAK3	ENSG00000105639.18	0.6
ITGB2	ENSG00000160255.16	0.6
RP11-297C4.6	ENSG00000280137.1	0.6
SLAMF6	ENSG00000162739.13	0.6
LYL1	ENSG00000104903.4	0.6
CD6	ENSG00000013725.14	0.59
DOK3	ENSG00000146094.13	0.59
RHOG	ENSG00000177105.9	0.59
PARVG	ENSG00000138964.16	0.59
POU2F2	ENSG00000028277.20	0.59
SNX29P2	ENSG00000271699.5	0.59
KIAA0922	ENSG00000121210.15	0.59
NCKAP1L	ENSG00000123338.12	0.59
