# Supplementary material for: CORO1A: a pan-cancer prognosis, diagnostic and immune biomarker based on breast cancer validation
Source: Front Oncol. 2025 Oct 6;15:1670526. doi: 10.3389/fonc.2025.1670526 (PMC12535887; doi:10.3389/fonc.2025.1670526)
Supplement: Supplementary file 4 [file Table2.xlsx]

## Sheet: Sheet 1
ONTOLOGY	ID	Description	GeneRatio	BgRatio	pvalue	p.adjust	qvalue	geneID	Count
BP	GO:0030098	lymphocyte differentiation	16/74	382/18800	1.42142e-12	1.66448e-09	1.20297e-09	SASH3/VAV1/PTPN6/CD19/MFNG/DOCK2/GPR18/IL12RB1/IKZF1/LY9/MS4A1/CD79A/JAK3/SLAMF6/LYL1/NCKAP1L	16
BP	GO:1903131	mononuclear cell differentiation	16/74	433/18800	9.43052e-12	5.52157e-09	3.9906e-09	SASH3/VAV1/PTPN6/CD19/MFNG/DOCK2/GPR18/IL12RB1/IKZF1/LY9/MS4A1/CD79A/JAK3/SLAMF6/LYL1/NCKAP1L	16
BP	GO:0007159	leukocyte cell-cell adhesion	14/74	381/18800	2.35425e-10	9.18944e-08	6.64147e-08	SASH3/RAC2/RASAL3/FERMT3/VAV1/PTPN6/TNFAIP8L2/LAPTM5/CSK/IL12RB1/JAK3/ITGB2/CD6/NCKAP1L	14
BP	GO:0046631	alpha-beta T cell activation	10/74	158/18800	5.97717e-10	1.71925e-07	1.24255e-07	SASH3/RASAL3/WDFY4/DOCK2/GPR18/IL12RB1/LY9/JAK3/SLAMF6/NCKAP1L	10
BP	GO:0050863	regulation of T cell activation	13/74	342/18800	7.34096e-10	1.71925e-07	1.24255e-07	SASH3/RAC2/RASAL3/VAV1/PTPN6/TNFAIP8L2/SIT1/LAPTM5/CSK/IL12RB1/JAK3/CD6/NCKAP1L	13
BP	GO:0002366	leukocyte activation involved in immune response	12/74	285/18800	1.11152e-09	2.16932e-07	1.56783e-07	RAC2/PTPN6/CD19/MFNG/DOCK2/IL12RB1/LY9/LCP1/JAK3/ITGB2/SLAMF6/NCKAP1L	12
BP	GO:0002263	cell activation involved in immune response	12/74	289/18800	1.30209e-09	2.17821e-07	1.57426e-07	RAC2/PTPN6/CD19/MFNG/DOCK2/IL12RB1/LY9/LCP1/JAK3/ITGB2/SLAMF6/NCKAP1L	12
BP	GO:0046651	lymphocyte proliferation	12/74	296/18800	1.70775e-09	2.49971e-07	1.80662e-07	SASH3/RAC2/RASAL3/PTPN6/CD19/DOCK2/IL12RB1/MS4A1/CD79A/JAK3/CD6/NCKAP1L	12
BP	GO:0032943	mononuclear cell proliferation	12/74	300/18800	1.98773e-09	2.58626e-07	1.86917e-07	SASH3/RAC2/RASAL3/PTPN6/CD19/DOCK2/IL12RB1/MS4A1/CD79A/JAK3/CD6/NCKAP1L	12
BP	GO:0022407	regulation of cell-cell adhesion	14/74	456/18800	2.41659e-09	2.82983e-07	2.0452e-07	SASH3/RASAL3/FERMT3/VAV1/PTPN6/AKNA/TNFAIP8L2/LAPTM5/CSK/IL12RB1/JAK3/ITGB2/CD6/NCKAP1L	14
BP	GO:0070661	leukocyte proliferation	12/74	330/18800	5.80582e-09	6.18056e-07	4.46687e-07	SASH3/RAC2/RASAL3/PTPN6/CD19/DOCK2/IL12RB1/MS4A1/CD79A/JAK3/CD6/NCKAP1L	12
BP	GO:1903037	regulation of leukocyte cell-cell adhesion	12/74	344/18800	9.23178e-09	9.00868e-07	6.51083e-07	SASH3/RASAL3/VAV1/PTPN6/TNFAIP8L2/LAPTM5/CSK/IL12RB1/JAK3/ITGB2/CD6/NCKAP1L	12
BP	GO:0002697	regulation of immune effector process	12/74	353/18800	1.23029e-08	1.10821e-06	8.00935e-07	SASH3/WAS/RAC2/VAV1/PTPN6/LAPTM5/IL12RB1/NCF1/JAK3/ITGB2/SLAMF6/NCKAP1L	12
BP	GO:0002703	regulation of leukocyte mediated immunity	10/74	236/18800	2.85674e-08	2.38946e-06	1.72693e-06	SASH3/WAS/RAC2/VAV1/PTPN6/IL12RB1/JAK3/ITGB2/SLAMF6/NCKAP1L	10
BP	GO:1903039	positive regulation of leukocyte cell-cell adhesion	10/74	245/18800	4.06776e-08	3.17557e-06	2.29507e-06	SASH3/RASAL3/VAV1/PTPN6/CSK/IL12RB1/JAK3/ITGB2/CD6/NCKAP1L	10
BP	GO:0042113	B cell activation	11/74	336/18800	7.7308e-08	5.65798e-06	4.08919e-06	SASH3/TBC1D10C/PTPN6/CD19/MFNG/LAPTM5/MS4A1/CD79A/JAK3/LYL1/NCKAP1L	11
BP	GO:0030183	B cell differentiation	8/74	142/18800	8.60213e-08	5.92535e-06	4.28242e-06	PTPN6/CD19/MFNG/MS4A1/CD79A/JAK3/LYL1/NCKAP1L	8
BP	GO:0042098	T cell proliferation	9/74	204/18800	1.0504e-07	6.83341e-06	4.9387e-06	SASH3/RAC2/RASAL3/PTPN6/DOCK2/IL12RB1/JAK3/CD6/NCKAP1L	9
BP	GO:0022409	positive regulation of cell-cell adhesion	10/74	291/18800	2.02886e-07	1.15209e-05	8.32648e-06	SASH3/RASAL3/VAV1/PTPN6/CSK/IL12RB1/JAK3/ITGB2/CD6/NCKAP1L	10
BP	GO:0002460	adaptive immune response based on somatic recombination of immune receptors built from immunoglobulin superfamily domains	11/74	370/18800	2.03949e-07	1.15209e-05	8.32648e-06	SASH3/WAS/PTPN6/CD19/IL21R/KLHL6/IL12RB1/LY9/JAK3/SLAMF6/NCKAP1L	11
BP	GO:0002443	leukocyte mediated immunity	12/74	457/18800	2.06609e-07	1.15209e-05	8.32648e-06	SASH3/WAS/RAC2/VAV1/PTPN6/CD19/IL21R/IL12RB1/JAK3/ITGB2/SLAMF6/NCKAP1L	12
BP	GO:0050870	positive regulation of T cell activation	9/74	223/18800	2.24041e-07	1.19251e-05	8.61861e-06	SASH3/RASAL3/VAV1/PTPN6/CSK/IL12RB1/JAK3/CD6/NCKAP1L	9
BP	GO:0051056	regulation of small GTPase mediated signal transduction	10/74	299/18800	2.60634e-07	1.21055e-05	8.74901e-06	RASAL3/ARHGAP30/VAV1/ARHGAP25/ARHGAP9/ARHGAP4/DOCK2/GPR18/ARHGEF1/DEF6	10
BP	GO:0046632	alpha-beta T cell differentiation	7/74	111/18800	2.68475e-07	1.21055e-05	8.74901e-06	SASH3/GPR18/IL12RB1/LY9/JAK3/SLAMF6/NCKAP1L	7
BP	GO:0002429	immune response-activating cell surface receptor signaling pathway	10/74	300/18800	2.68782e-07	1.21055e-05	8.74901e-06	VAV1/PTPN6/CD19/LPXN/LAPTM5/CSK/KLHL6/MS4A1/CD79A/NCKAP1L	10
BP	GO:0002757	immune response-activating signal transduction	10/74	300/18800	2.68782e-07	1.21055e-05	8.74901e-06	VAV1/PTPN6/CD19/LPXN/LAPTM5/CSK/KLHL6/MS4A1/CD79A/NCKAP1L	10
BP	GO:0006909	phagocytosis	10/74	310/18800	3.63412e-07	1.57613e-05	1.13912e-05	RAC2/VAV1/ARHGAP25/ICAM3/DOCK2/CSK/NCF4/ITGB2/RHOG/NCKAP1L	10
BP	GO:0042129	regulation of T cell proliferation	8/74	174/18800	4.10645e-07	1.71738e-05	1.2412e-05	SASH3/RAC2/RASAL3/PTPN6/IL12RB1/JAK3/CD6/NCKAP1L	8
BP	GO:0050851	antigen receptor-mediated signaling pathway	9/74	244/18800	4.78351e-07	1.93155e-05	1.39598e-05	PTPN6/CD19/LPXN/LAPTM5/CSK/KLHL6/MS4A1/CD79A/NCKAP1L	9
BP	GO:0002768	immune response-regulating cell surface receptor signaling pathway	10/74	328/18800	6.0905e-07	2.37733e-05	1.71816e-05	VAV1/PTPN6/CD19/LPXN/LAPTM5/CSK/KLHL6/MS4A1/CD79A/NCKAP1L	10
BP	GO:0042554	superoxide anion generation	5/74	43/18800	7.05675e-07	2.66563e-05	1.92653e-05	NCF1C/NCF4/NCF1/NCF1B/ITGB2	5
BP	GO:0050853	B cell receptor signaling pathway	7/74	131/18800	8.28769e-07	2.96727e-05	2.14453e-05	PTPN6/CD19/LPXN/KLHL6/MS4A1/CD79A/NCKAP1L	7
BP	GO:0043367	CD4-positive, alpha-beta T cell differentiation	6/74	82/18800	8.36208e-07	2.96727e-05	2.14453e-05	SASH3/IL12RB1/LY9/JAK3/SLAMF6/NCKAP1L	6
BP	GO:0030217	T cell differentiation	9/74	263/18800	8.94861e-07	3.08201e-05	2.22745e-05	SASH3/VAV1/DOCK2/GPR18/IL12RB1/LY9/JAK3/SLAMF6/NCKAP1L	9
BP	GO:0002285	lymphocyte activation involved in immune response	8/74	201/18800	1.22344e-06	4.09327e-05	2.95833e-05	CD19/MFNG/IL12RB1/LY9/LCP1/JAK3/SLAMF6/NCKAP1L	8
BP	GO:0002253	activation of immune response	10/74	386/18800	2.64385e-06	8.59984e-05	6.21536e-05	VAV1/PTPN6/CD19/LPXN/LAPTM5/CSK/KLHL6/MS4A1/CD79A/NCKAP1L	10
BP	GO:0035710	CD4-positive, alpha-beta T cell activation	6/74	102/18800	3.02228e-06	9.56512e-05	6.91299e-05	SASH3/IL12RB1/LY9/JAK3/SLAMF6/NCKAP1L	6
BP	GO:0042102	positive regulation of T cell proliferation	6/74	103/18800	3.1993e-06	9.85889e-05	7.12531e-05	SASH3/RASAL3/IL12RB1/JAK3/CD6/NCKAP1L	6
BP	GO:0050670	regulation of lymphocyte proliferation	8/74	230/18800	3.34363e-06	0.000100394	7.2558e-05	SASH3/RAC2/RASAL3/PTPN6/IL12RB1/JAK3/CD6/NCKAP1L	8
BP	GO:0032944	regulation of mononuclear cell proliferation	8/74	233/18800	3.6801e-06	0.000107735	7.78631e-05	SASH3/RAC2/RASAL3/PTPN6/IL12RB1/JAK3/CD6/NCKAP1L	8
BP	GO:0060326	cell chemotaxis	9/74	315/18800	3.94701e-06	0.000112408	8.12409e-05	RAC2/VAV1/IL16/GPSM3/GPR18/CNR2/ITGB2/RHOG/NCKAP1L	9
BP	GO:0030595	leukocyte chemotaxis	8/74	236/18800	4.04489e-06	0.000112408	8.12409e-05	RAC2/VAV1/IL16/GPSM3/GPR18/CNR2/ITGB2/NCKAP1L	8
BP	GO:0030865	cortical cytoskeleton organization	5/74	61/18800	4.12772e-06	0.000112408	8.12409e-05	RAC2/LCP1/FMNL1/RHOG/NCKAP1L	5
BP	GO:0002696	positive regulation of leukocyte activation	10/74	421/18800	5.701e-06	0.000148338	0.000107208	SASH3/RASAL3/VAV1/PTPN6/CSK/IL12RB1/JAK3/ITGB2/CD6/NCKAP1L	10
BP	GO:0002706	regulation of lymphocyte mediated immunity	7/74	175/18800	5.717e-06	0.000148338	0.000107208	SASH3/WAS/VAV1/PTPN6/IL12RB1/SLAMF6/NCKAP1L	7
BP	GO:0002699	positive regulation of immune effector process	8/74	248/18800	5.82711e-06	0.000148338	0.000107208	SASH3/RAC2/VAV1/PTPN6/LAPTM5/IL12RB1/ITGB2/SLAMF6	8
BP	GO:0002286	T cell activation involved in immune response	6/74	116/18800	6.37699e-06	0.000158882	0.000114829	IL12RB1/LY9/LCP1/JAK3/SLAMF6/NCKAP1L	6
BP	GO:0070663	regulation of leukocyte proliferation	8/74	254/18800	6.94277e-06	0.000169375	0.000122412	SASH3/RAC2/RASAL3/PTPN6/IL12RB1/JAK3/CD6/NCKAP1L	8
BP	GO:0050867	positive regulation of cell activation	10/74	436/18800	7.74902e-06	0.000185186	0.000133839	SASH3/RASAL3/VAV1/PTPN6/CSK/IL12RB1/JAK3/ITGB2/CD6/NCKAP1L	10
BP	GO:0007265	Ras protein signal transduction	9/74	347/18800	8.62131e-06	0.000201911	0.000145927	WAS/RAC2/RASAL3/ARHGAP4/GPR18/ARHGEF1/GRAP/DOK3/RHOG	9
BP	GO:0002819	regulation of adaptive immune response	7/74	188/18800	9.14274e-06	0.000208665	0.000150808	SASH3/WAS/PTPN6/CD48/IL12RB1/JAK3/NCKAP1L	7
BP	GO:0006801	superoxide metabolic process	5/74	72/18800	9.38693e-06	0.000208665	0.000150808	NCF1C/NCF4/NCF1/NCF1B/ITGB2	5
BP	GO:0045785	positive regulation of cell adhesion	10/74	446/18800	9.44426e-06	0.000208665	0.000150808	SASH3/RASAL3/VAV1/PTPN6/CSK/IL12RB1/JAK3/ITGB2/CD6/NCKAP1L	10
BP	GO:0002695	negative regulation of leukocyte activation	7/74	193/18800	1.08488e-05	0.000235258	0.000170028	TBC1D10C/PTPN6/TNFAIP8L2/LAPTM5/CNR2/JAK3/NCKAP1L	7
BP	GO:0043368	positive T cell selection	4/74	36/18800	1.1841e-05	0.000252107	0.000182205	DOCK2/IL12RB1/LY9/SLAMF6	4
BP	GO:0002449	lymphocyte mediated immunity	9/74	365/18800	1.29126e-05	0.000270012	0.000195146	SASH3/WAS/VAV1/PTPN6/CD19/IL21R/IL12RB1/SLAMF6/NCKAP1L	9
BP	GO:0045730	respiratory burst	4/74	37/18800	1.32369e-05	0.000271936	0.000196536	RAC2/NCF1C/NCF1/NCF1B	4
BP	GO:0051251	positive regulation of lymphocyte activation	9/74	371/18800	1.46989e-05	0.000296765	0.000214481	SASH3/RASAL3/VAV1/PTPN6/CSK/IL12RB1/JAK3/CD6/NCKAP1L	9
BP	GO:0072540	T-helper 17 cell lineage commitment	3/74	13/18800	1.62756e-05	0.000318034	0.000229852	IL12RB1/LY9/SLAMF6	3
BP	GO:0001819	positive regulation of cytokine production	10/74	475/18800	1.62955e-05	0.000318034	0.000229852	SASH3/IL16/GPSM3/LAPTM5/LTB/IL12RB1/LY9/SLAMF6/CD6/POU2F2	10
BP	GO:0002764	immune response-regulating signaling pathway	10/74	482/18800	1.84797e-05	0.000354749	0.000256387	VAV1/PTPN6/CD19/LPXN/LAPTM5/CSK/KLHL6/MS4A1/CD79A/NCKAP1L	10
BP	GO:0050900	leukocyte migration	9/74	384/18800	1.93045e-05	0.000362257	0.000261813	RAC2/VAV1/IL16/GPSM3/GPR18/CNR2/ITGB2/RHOG/NCKAP1L	9
BP	GO:0050671	positive regulation of lymphocyte proliferation	6/74	141/18800	1.94895e-05	0.000362257	0.000261813	SASH3/RASAL3/IL12RB1/JAK3/CD6/NCKAP1L	6
BP	GO:0032946	positive regulation of mononuclear cell proliferation	6/74	143/18800	2.11094e-05	0.000386235	0.000279143	SASH3/RASAL3/IL12RB1/JAK3/CD6/NCKAP1L	6
BP	GO:0033627	cell adhesion mediated by integrin	5/74	86/18800	2.23871e-05	0.000398693	0.000288147	FERMT3/PTPN6/LPXN/ITGB2/NCKAP1L	5
BP	GO:0050866	negative regulation of cell activation	7/74	216/18800	2.24712e-05	0.000398693	0.000288147	TBC1D10C/PTPN6/TNFAIP8L2/LAPTM5/CNR2/JAK3/NCKAP1L	7
BP	GO:0072593	reactive oxygen species metabolic process	7/74	231/18800	3.45306e-05	0.000603513	0.000436176	RAC2/VAV1/NCF1C/NCF4/NCF1/NCF1B/ITGB2	7
BP	GO:0070665	positive regulation of leukocyte proliferation	6/74	158/18800	3.70394e-05	0.000637841	0.000460986	SASH3/RASAL3/IL12RB1/JAK3/CD6/NCKAP1L	6
BP	GO:0033628	regulation of cell adhesion mediated by integrin	4/74	48/18800	3.77428e-05	0.000640057	0.000462588	FERMT3/PTPN6/LPXN/NCKAP1L	4
BP	GO:0002295	T-helper cell lineage commitment	3/74	17/18800	3.82613e-05	0.000640057	0.000462588	IL12RB1/LY9/SLAMF6	3
BP	GO:0045058	T cell selection	4/74	49/18800	4.09757e-05	0.000669352	0.00048376	DOCK2/IL12RB1/LY9/SLAMF6	4
BP	GO:0051250	negative regulation of lymphocyte activation	6/74	161/18800	4.11557e-05	0.000669352	0.00048376	TBC1D10C/PTPN6/TNFAIP8L2/LAPTM5/JAK3/NCKAP1L	6
BP	GO:0002683	negative regulation of immune system process	9/74	425/18800	4.26936e-05	0.000684851	0.000494962	TBC1D10C/PTPN6/TNFAIP8L2/LPXN/GPR18/LAPTM5/CNR2/JAK3/NCKAP1L	9
BP	GO:0043370	regulation of CD4-positive, alpha-beta T cell differentiation	4/74	50/18800	4.44066e-05	0.000702704	0.000507865	SASH3/IL12RB1/JAK3/NCKAP1L	4
BP	GO:0042100	B cell proliferation	5/74	100/18800	4.63721e-05	0.000724023	0.000523273	SASH3/CD19/MS4A1/CD79A/NCKAP1L	5
BP	GO:0046634	regulation of alpha-beta T cell activation	5/74	105/18800	5.85747e-05	0.000902513	0.000652272	SASH3/RASAL3/IL12RB1/JAK3/NCKAP1L	5
BP	GO:0002822	regulation of adaptive immune response based on somatic recombination of immune receptors built from immunoglobulin superfamily domains	6/74	173/18800	6.14458e-05	0.000934455	0.000675357	SASH3/WAS/PTPN6/IL12RB1/JAK3/NCKAP1L	6
BP	GO:0043373	CD4-positive, alpha-beta T cell lineage commitment	3/74	20/18800	6.36015e-05	0.000954838	0.000690089	IL12RB1/LY9/SLAMF6	3
BP	GO:0002363	alpha-beta T cell lineage commitment	3/74	22/18800	8.5433e-05	0.00125053	0.000903791	IL12RB1/LY9/SLAMF6	3
BP	GO:0043369	CD4-positive or CD8-positive, alpha-beta T cell lineage commitment	3/74	22/18800	8.5433e-05	0.00125053	0.000903791	IL12RB1/LY9/SLAMF6	3
BP	GO:0032615	interleukin-12 production	4/74	63/18800	0.000110505	0.00157807	0.00114051	IL16/LAPTM5/LTB/JAK3	4
BP	GO:0032655	regulation of interleukin-12 production	4/74	63/18800	0.000110505	0.00157807	0.00114051	IL16/LAPTM5/LTB/JAK3	4
BP	GO:0042093	T-helper cell differentiation	4/74	65/18800	0.000124858	0.00176155	0.00127312	IL12RB1/LY9/JAK3/SLAMF6	4
BP	GO:0050854	regulation of antigen receptor-mediated signaling pathway	4/74	66/18800	0.000132519	0.00180164	0.0013021	PTPN6/CD19/LPXN/LAPTM5	4
BP	GO:2000514	regulation of CD4-positive, alpha-beta T cell activation	4/74	66/18800	0.000132519	0.00180164	0.0013021	SASH3/IL12RB1/JAK3/NCKAP1L	4
BP	GO:0022408	negative regulation of cell-cell adhesion	6/74	199/18800	0.000132869	0.00180164	0.0013021	PTPN6/AKNA/TNFAIP8L2/LAPTM5/JAK3/NCKAP1L	6
BP	GO:0050868	negative regulation of T cell activation	5/74	125/18800	0.000133854	0.00180164	0.0013021	PTPN6/TNFAIP8L2/LAPTM5/JAK3/NCKAP1L	5
BP	GO:0050864	regulation of B cell activation	6/74	200/18800	0.000136556	0.00181712	0.00131329	SASH3/TBC1D10C/PTPN6/CD19/LAPTM5/NCKAP1L	6
BP	GO:0002294	CD4-positive, alpha-beta T cell differentiation involved in immune response	4/74	67/18800	0.000140515	0.00182826	0.00132134	IL12RB1/LY9/JAK3/SLAMF6	4
BP	GO:0046637	regulation of alpha-beta T cell differentiation	4/74	67/18800	0.000140515	0.00182826	0.00132134	SASH3/IL12RB1/JAK3/NCKAP1L	4
BP	GO:0002287	alpha-beta T cell activation involved in immune response	4/74	68/18800	0.000148855	0.00186391	0.0013471	IL12RB1/LY9/JAK3/SLAMF6	4
BP	GO:0002293	alpha-beta T cell differentiation involved in immune response	4/74	68/18800	0.000148855	0.00186391	0.0013471	IL12RB1/LY9/JAK3/SLAMF6	4
BP	GO:0006911	phagocytosis, engulfment	5/74	128/18800	0.000149622	0.00186391	0.0013471	RAC2/ARHGAP25/ITGB2/RHOG/NCKAP1L	5
BP	GO:1990266	neutrophil migration	5/74	128/18800	0.000149622	0.00186391	0.0013471	RAC2/VAV1/ITGB2/RHOG/NCKAP1L	5
BP	GO:0046635	positive regulation of alpha-beta T cell activation	4/74	69/18800	0.000157547	0.00194198	0.00140352	SASH3/RASAL3/IL12RB1/NCKAP1L	4
BP	GO:0036037	CD8-positive, alpha-beta T cell activation	3/74	27/18800	0.000159989	0.00195153	0.00141043	WDFY4/GPR18/NCKAP1L	3
BP	GO:0001909	leukocyte mediated cytotoxicity	5/74	131/18800	0.000166774	0.00201333	0.00145509	VAV1/PTPN6/IL12RB1/SLAMF6/NCKAP1L	5
BP	GO:0002360	T cell lineage commitment	3/74	28/18800	0.000178682	0.0021135	0.00152749	IL12RB1/LY9/SLAMF6	3
BP	GO:0072539	T-helper 17 cell differentiation	3/74	28/18800	0.000178682	0.0021135	0.00152749	IL12RB1/LY9/SLAMF6	3
BP	GO:0007162	negative regulation of cell adhesion	7/74	305/18800	0.000196128	0.00229666	0.00165986	PTPN6/AKNA/TNFAIP8L2/LPXN/LAPTM5/JAK3/NCKAP1L	7
BP	GO:0099024	plasma membrane invagination	5/74	137/18800	0.000205553	0.0023832	0.00172241	RAC2/ARHGAP25/ITGB2/RHOG/NCKAP1L	5
BP	GO:0002705	positive regulation of leukocyte mediated immunity	5/74	138/18800	0.000212632	0.0024174	0.00174713	SASH3/VAV1/IL12RB1/ITGB2/SLAMF6	5
BP	GO:0007266	Rho protein signal transduction	5/74	138/18800	0.000212632	0.0024174	0.00174713	WAS/ARHGAP4/GPR18/ARHGEF1/RHOG	5
BP	GO:0002292	T cell differentiation involved in immune response	4/74	76/18800	0.000229004	0.0025785	0.00186356	IL12RB1/LY9/JAK3/SLAMF6	4
BP	GO:0010324	membrane invagination	5/74	144/18800	0.000259092	0.00286223	0.00206862	RAC2/ARHGAP25/ITGB2/RHOG/NCKAP1L	5
BP	GO:1903038	negative regulation of leukocyte cell-cell adhesion	5/74	144/18800	0.000259092	0.00286223	0.00206862	PTPN6/TNFAIP8L2/LAPTM5/JAK3/NCKAP1L	5
BP	GO:0014068	positive regulation of phosphatidylinositol 3-kinase signaling	4/74	79/18800	0.000265813	0.0029003	0.00209613	PTPN6/HCST/HCLS1/NCF1	4
BP	GO:0043372	positive regulation of CD4-positive, alpha-beta T cell differentiation	3/74	32/18800	0.000267491	0.0029003	0.00209613	SASH3/IL12RB1/NCKAP1L	3
BP	GO:0007204	positive regulation of cytosolic calcium ion concentration	7/74	325/18800	0.000288683	0.00310135	0.00224144	PTPN6/CD19/S1PR4/GPR18/P2RX5/MS4A1/JAK3	7
BP	GO:0050858	negative regulation of antigen receptor-mediated signaling pathway	3/74	33/18800	0.00029341	0.00312348	0.00225743	PTPN6/LPXN/LAPTM5	3
BP	GO:0001910	regulation of leukocyte mediated cytotoxicity	4/74	85/18800	0.000351898	0.00369288	0.00266896	VAV1/IL12RB1/SLAMF6/NCKAP1L	4
BP	GO:0097530	granulocyte migration	5/74	154/18800	0.000353205	0.00369288	0.00266896	RAC2/VAV1/ITGB2/RHOG/NCKAP1L	5
BP	GO:0007015	actin filament organization	8/74	450/18800	0.000383033	0.00396931	0.00286874	WAS/RAC2/ARHGAP25/HCLS1/GMFG/LCP1/RHOG/NCKAP1L	8
BP	GO:0002709	regulation of T cell mediated immunity	4/74	88/18800	0.000401685	0.00412608	0.00298204	SASH3/WAS/IL12RB1/NCKAP1L	4
BP	GO:0043029	T cell homeostasis	3/74	39/18800	0.000483218	0.004878	0.00352547	SIT1/JAK3/NCKAP1L	3
BP	GO:2000516	positive regulation of CD4-positive, alpha-beta T cell activation	3/74	39/18800	0.000483218	0.004878	0.00352547	SASH3/IL12RB1/NCKAP1L	3
BP	GO:0002275	myeloid cell activation involved in immune response	4/74	93/18800	0.000495551	0.0049499	0.00357743	RAC2/PTPN6/DOCK2/ITGB2	4
BP	GO:0051480	regulation of cytosolic calcium ion concentration	7/74	356/18800	0.000498794	0.0049499	0.00357743	PTPN6/CD19/S1PR4/GPR18/P2RX5/MS4A1/JAK3	7
BP	GO:0030866	cortical actin cytoskeleton organization	3/74	40/18800	0.000520926	0.00508337	0.0036739	LCP1/FMNL1/NCKAP1L	3
BP	GO:0072538	T-helper 17 type immune response	3/74	40/18800	0.000520926	0.00508337	0.0036739	IL12RB1/LY9/SLAMF6	3
BP	GO:0032635	interleukin-6 production	5/74	172/18800	0.000585195	0.00561692	0.00405951	IL16/PTPN6/CSK/POU2F2/NCKAP1L	5
BP	GO:0032675	regulation of interleukin-6 production	5/74	172/18800	0.000585195	0.00561692	0.00405951	IL16/PTPN6/CSK/POU2F2/NCKAP1L	5
BP	GO:0032735	positive regulation of interleukin-12 production	3/74	42/18800	0.000601881	0.0057301	0.00414131	IL16/LAPTM5/LTB	3
BP	GO:0031341	regulation of cell killing	4/74	100/18800	0.000651879	0.00615605	0.00444916	VAV1/IL12RB1/SLAMF6/NCKAP1L	4
BP	GO:0045619	regulation of lymphocyte differentiation	5/74	181/18800	0.000736973	0.00664493	0.00480249	SASH3/PTPN6/IL12RB1/JAK3/NCKAP1L	5
BP	GO:0031295	T cell costimulation	3/74	45/18800	0.000737695	0.00664493	0.00480249	VAV1/PTPN6/CSK	3
BP	GO:0032620	interleukin-17 production	3/74	45/18800	0.000737695	0.00664493	0.00480249	LY9/SLAMF6/NCKAP1L	3
BP	GO:0032660	regulation of interleukin-17 production	3/74	45/18800	0.000737695	0.00664493	0.00480249	LY9/SLAMF6/NCKAP1L	3
BP	GO:0033003	regulation of mast cell activation	3/74	45/18800	0.000737695	0.00664493	0.00480249	RAC2/PTPN6/CNR2	3
BP	GO:1902622	regulation of neutrophil migration	3/74	45/18800	0.000737695	0.00664493	0.00480249	RAC2/RHOG/NCKAP1L	3
BP	GO:0030593	neutrophil chemotaxis	4/74	106/18800	0.000811316	0.00721359	0.00521347	RAC2/VAV1/ITGB2/NCKAP1L	4
BP	GO:0001906	cell killing	5/74	185/18800	0.000813146	0.00721359	0.00521347	VAV1/PTPN6/IL12RB1/SLAMF6/NCKAP1L	5
BP	GO:0031294	lymphocyte costimulation	3/74	47/18800	0.00083823	0.00738021	0.00533389	VAV1/PTPN6/CSK	3
BP	GO:0048872	homeostasis of number of cells	6/74	282/18800	0.000851661	0.0074425	0.00537891	SASH3/HCLS1/SIT1/IKZF1/JAK3/NCKAP1L	6
BP	GO:1902105	regulation of leukocyte differentiation	6/74	283/18800	0.000867429	0.00752414	0.00543792	SASH3/PTPN6/HCLS1/IL12RB1/JAK3/NCKAP1L	6
BP	GO:0043300	regulation of leukocyte degranulation	3/74	49/18800	0.000947071	0.00815456	0.00589354	RAC2/ITGB2/NCKAP1L	3
BP	GO:0014066	regulation of phosphatidylinositol 3-kinase signaling	4/74	111/18800	0.00096376	0.00823769	0.00595362	PTPN6/HCST/HCLS1/NCF1	4
BP	GO:0002456	T cell mediated immunity	4/74	112/18800	0.000996505	0.00845585	0.00611129	SASH3/WAS/IL12RB1/NCKAP1L	4
BP	GO:0046638	positive regulation of alpha-beta T cell differentiation	3/74	50/18800	0.00100469	0.00846395	0.00611715	SASH3/IL12RB1/NCKAP1L	3
BP	GO:0042492	gamma-delta T cell differentiation	2/74	13/18800	0.0011592	0.00959773	0.00693656	GPR18/NCKAP1L	2
BP	GO:0002708	positive regulation of lymphocyte mediated immunity	4/74	117/18800	0.00117205	0.00959773	0.00693656	SASH3/VAV1/IL12RB1/SLAMF6	4
BP	GO:0032609	interferon-gamma production	4/74	117/18800	0.00117205	0.00959773	0.00693656	SASH3/LAPTM5/IL12RB1/SLAMF6	4
BP	GO:0032649	regulation of interferon-gamma production	4/74	117/18800	0.00117205	0.00959773	0.00693656	SASH3/LAPTM5/IL12RB1/SLAMF6	4
BP	GO:0002823	negative regulation of adaptive immune response based on somatic recombination of immune receptors built from immunoglobulin superfamily domains	3/74	54/18800	0.0012572	0.0102235	0.00738881	PTPN6/JAK3/NCKAP1L	3
BP	GO:0001771	immunological synapse formation	2/74	14/18800	0.00134896	0.0107458	0.00776631	DOCK2/CD6	2
BP	GO:0033004	negative regulation of mast cell activation	2/74	14/18800	0.00134896	0.0107458	0.00776631	PTPN6/CNR2	2
BP	GO:0043374	CD8-positive, alpha-beta T cell differentiation	2/74	14/18800	0.00134896	0.0107458	0.00776631	GPR18/NCKAP1L	2
BP	GO:0002688	regulation of leukocyte chemotaxis	4/74	124/18800	0.00145276	0.0114173	0.00825162	RAC2/GPSM3/GPR18/NCKAP1L	4
BP	GO:0030218	erythrocyte differentiation	4/74	124/18800	0.00145276	0.0114173	0.00825162	HCLS1/IKZF1/JAK3/NCKAP1L	4
BP	GO:0001912	positive regulation of leukocyte mediated cytotoxicity	3/74	58/18800	0.00154644	0.0120726	0.00872518	VAV1/IL12RB1/SLAMF6	3
BP	GO:0002820	negative regulation of adaptive immune response	3/74	59/18800	0.00162471	0.0125777	0.00909025	PTPN6/JAK3/NCKAP1L	3
BP	GO:0071621	granulocyte chemotaxis	4/74	128/18800	0.00163263	0.0125777	0.00909025	RAC2/VAV1/ITGB2/NCKAP1L	4
BP	GO:0002685	regulation of leukocyte migration	5/74	218/18800	0.00168544	0.0128997	0.00932296	RAC2/GPSM3/GPR18/RHOG/NCKAP1L	5
BP	GO:0007163	establishment or maintenance of cell polarity	5/74	219/18800	0.0017196	0.0130756	0.00945014	RAC2/DOCK2/RHOG/PARVG/NCKAP1L	5
BP	GO:0051014	actin filament severing	2/74	16/18800	0.00176981	0.0133706	0.00966334	GMFG/FMNL1	2
BP	GO:0034101	erythrocyte homeostasis	4/74	133/18800	0.00187856	0.0141012	0.0101914	HCLS1/IKZF1/JAK3/NCKAP1L	4
BP	GO:0050920	regulation of chemotaxis	5/74	225/18800	0.00193534	0.0144349	0.0104325	RAC2/IL16/GPSM3/GPR18/NCKAP1L	5
BP	GO:0097529	myeloid leukocyte migration	5/74	229/18800	0.00208978	0.0154251	0.0111481	RAC2/VAV1/ITGB2/RHOG/NCKAP1L	5
BP	GO:0006874	cellular calcium ion homeostasis	7/74	456/18800	0.00209444	0.0154251	0.0111481	PTPN6/CD19/S1PR4/GPR18/P2RX5/MS4A1/JAK3	7
BP	GO:0002260	lymphocyte homeostasis	3/74	65/18800	0.00214648	0.0155156	0.0112136	SIT1/JAK3/NCKAP1L	3
BP	GO:0031343	positive regulation of cell killing	3/74	65/18800	0.00214648	0.0155156	0.0112136	VAV1/IL12RB1/SLAMF6	3
BP	GO:0045576	mast cell activation	3/74	65/18800	0.00214648	0.0155156	0.0112136	RAC2/PTPN6/CNR2	3
BP	GO:0002274	myeloid leukocyte activation	5/74	232/18800	0.00221139	0.0158867	0.0114818	RAC2/PTPN6/DOCK2/CNR2/ITGB2	5
BP	GO:0060263	regulation of respiratory burst	2/74	18/18800	0.00224504	0.0160302	0.0115855	RAC2/NCF1	2
BP	GO:0050921	positive regulation of chemotaxis	4/74	140/18800	0.00226444	0.0160706	0.0116147	RAC2/IL16/GPSM3/NCKAP1L	4
BP	GO:0002704	negative regulation of leukocyte mediated immunity	3/74	67/18800	0.00234091	0.0165133	0.0119346	PTPN6/JAK3/NCKAP1L	3
BP	GO:0055074	calcium ion homeostasis	7/74	468/18800	0.002423	0.01699	0.0122792	PTPN6/CD19/S1PR4/GPR18/P2RX5/MS4A1/JAK3	7
BP	GO:0043652	engulfment of apoptotic cell	2/74	19/18800	0.00250279	0.0173769	0.0125588	RAC2/RHOG	2
BP	GO:0014065	phosphatidylinositol 3-kinase signaling	4/74	144/18800	0.00250786	0.0173769	0.0125588	PTPN6/HCST/HCLS1/NCF1	4
BP	GO:0032715	negative regulation of interleukin-6 production	3/74	69/18800	0.00254593	0.017537	0.0126745	PTPN6/CSK/NCKAP1L	3
BP	GO:0032956	regulation of actin cytoskeleton organization	6/74	352/18800	0.0026244	0.0179717	0.0129887	WAS/RAC2/HCLS1/GMFG/RHOG/NCKAP1L	6
BP	GO:0046629	gamma-delta T cell activation	2/74	20/18800	0.00277381	0.0188845	0.0136484	GPR18/NCKAP1L	2
BP	GO:0042267	natural killer cell mediated cytotoxicity	3/74	72/18800	0.00287372	0.0194516	0.0140582	VAV1/PTPN6/SLAMF6	3
BP	GO:0008360	regulation of cell shape	4/74	151/18800	0.00297616	0.0199148	0.014393	RAC2/FMNL1/ITGB2/RHOG	4
BP	GO:0045580	regulation of T cell differentiation	4/74	151/18800	0.00297616	0.0199148	0.014393	SASH3/IL12RB1/JAK3/NCKAP1L	4
BP	GO:0001818	negative regulation of cytokine production	6/74	363/18800	0.00305552	0.0202312	0.0146217	PTPN6/GPR18/LAPTM5/CSK/JAK3/NCKAP1L	6
BP	GO:0033630	positive regulation of cell adhesion mediated by integrin	2/74	21/18800	0.003058	0.0202312	0.0146217	PTPN6/NCKAP1L	2
BP	GO:0043087	regulation of GTPase activity	6/74	364/18800	0.0030972	0.020312	0.0146801	TBC1D10C/RASAL3/VAV1/ARHGAP25/ARHGAP9/RHOG	6
BP	GO:0051924	regulation of calcium ion transport	5/74	251/18800	0.00310491	0.020312	0.0146801	IL16/PTPN6/CD19/P2RX5/JAK3	5
BP	GO:0002228	natural killer cell mediated immunity	3/74	75/18800	0.00322637	0.0209893	0.0151696	VAV1/PTPN6/SLAMF6	3
BP	GO:0072503	cellular divalent inorganic cation homeostasis	7/74	494/18800	0.00327095	0.0211618	0.0152943	PTPN6/CD19/S1PR4/GPR18/P2RX5/MS4A1/JAK3	7
BP	GO:0043299	leukocyte degranulation	3/74	76/18800	0.00334955	0.0215512	0.0155757	RAC2/ITGB2/NCKAP1L	3
BP	GO:1903706	regulation of hemopoiesis	6/74	371/18800	0.00340093	0.0216635	0.0156569	SASH3/PTPN6/HCLS1/IL12RB1/JAK3/NCKAP1L	6
BP	GO:1902107	positive regulation of leukocyte differentiation	4/74	157/18800	0.00342251	0.0216635	0.0156569	SASH3/HCLS1/IL12RB1/NCKAP1L	4
BP	GO:1903708	positive regulation of hemopoiesis	4/74	157/18800	0.00342251	0.0216635	0.0156569	SASH3/HCLS1/IL12RB1/NCKAP1L	4
BP	GO:0032729	positive regulation of interferon-gamma production	3/74	77/18800	0.00347558	0.0218649	0.0158024	SASH3/IL12RB1/SLAMF6	3
BP	GO:0018108	peptidyl-tyrosine phosphorylation	6/74	373/18800	0.00349166	0.0218649	0.0158024	PTPN6/HCLS1/CSK/NCF1/JAK3/ITGB2	6
BP	GO:0018212	peptidyl-tyrosine modification	6/74	376/18800	0.00363113	0.0226173	0.0163462	PTPN6/HCLS1/CSK/NCF1/JAK3/ITGB2	6
BP	GO:0002262	myeloid cell homeostasis	4/74	160/18800	0.0036619	0.0226883	0.0163975	HCLS1/IKZF1/JAK3/NCKAP1L	4
BP	GO:0032740	positive regulation of interleukin-17 production	2/74	24/18800	0.00398855	0.0242	0.01749	LY9/SLAMF6	2
BP	GO:0034315	regulation of Arp2/3 complex-mediated actin nucleation	2/74	24/18800	0.00398855	0.0242	0.01749	WAS/GMFG	2
BP	GO:0050855	regulation of B cell receptor signaling pathway	2/74	24/18800	0.00398855	0.0242	0.01749	CD19/LPXN	2
BP	GO:0090023	positive regulation of neutrophil chemotaxis	2/74	24/18800	0.00398855	0.0242	0.01749	RAC2/NCKAP1L	2
BP	GO:0050860	negative regulation of T cell receptor signaling pathway	2/74	25/18800	0.00432438	0.0261023	0.0188649	PTPN6/LAPTM5	2
BP	GO:0032970	regulation of actin filament-based process	6/74	393/18800	0.00450135	0.0270312	0.0195362	WAS/RAC2/HCLS1/GMFG/RHOG/NCKAP1L	6
BP	GO:0050727	regulation of inflammatory response	6/74	394/18800	0.00455694	0.0272254	0.0196766	IL16/GPSM3/AKNA/TNFAIP8L2/NCF1/CNR2	6
BP	GO:0060402	calcium ion transport into cytosol	4/74	171/18800	0.00463686	0.0275622	0.01992	PTPN6/CD19/P2RX5/MS4A1	4
BP	GO:0045954	positive regulation of natural killer cell mediated cytotoxicity	2/74	27/18800	0.00503389	0.0294734	0.0213013	VAV1/SLAMF6	2
BP	GO:0071624	positive regulation of granulocyte chemotaxis	2/74	27/18800	0.00503389	0.0294734	0.0213013	RAC2/NCKAP1L	2
BP	GO:1900017	positive regulation of cytokine production involved in inflammatory response	2/74	27/18800	0.00503389	0.0294734	0.0213013	GPSM3/CD6	2
BP	GO:0001776	leukocyte homeostasis	3/74	89/18800	0.00521733	0.0303532	0.0219371	SIT1/JAK3/NCKAP1L	3
BP	GO:0048015	phosphatidylinositol-mediated signaling	4/74	177/18800	0.00523599	0.0303532	0.0219371	PTPN6/HCST/HCLS1/NCF1	4
BP	GO:0042104	positive regulation of activated T cell proliferation	2/74	28/18800	0.00540737	0.0311923	0.0225436	IL12RB1/JAK3	2
BP	GO:0048017	inositol lipid-mediated signaling	4/74	181/18800	0.00566301	0.0325068	0.0234936	PTPN6/HCST/HCLS1/NCF1	4
BP	GO:0002825	regulation of T-helper 1 type immune response	2/74	29/18800	0.00579319	0.0330918	0.0239164	IL12RB1/JAK3	2
BP	GO:0002690	positive regulation of leukocyte chemotaxis	3/74	94/18800	0.00607265	0.034353	0.0248279	RAC2/GPSM3/NCKAP1L	3
BP	GO:0045582	positive regulation of T cell differentiation	3/74	94/18800	0.00607265	0.034353	0.0248279	SASH3/IL12RB1/NCKAP1L	3
BP	GO:0008045	motor neuron axon guidance	2/74	30/18800	0.00619126	0.0348556	0.0251912	RAC2/RHOG	2
BP	GO:0006816	calcium ion transport	6/74	424/18800	0.00647262	0.0362652	0.0262099	IL16/PTPN6/CD19/P2RX5/MS4A1/JAK3	6
BP	GO:0045577	regulation of B cell differentiation	2/74	31/18800	0.00660148	0.0367601	0.0265676	PTPN6/NCKAP1L	2
BP	GO:0002532	production of molecular mediator involved in inflammatory response	3/74	97/18800	0.00662373	0.0367601	0.0265676	GPSM3/NCF1/CD6	3
BP	GO:0060401	cytosolic calcium ion transport	4/74	190/18800	0.00670758	0.0370499	0.026777	PTPN6/CD19/P2RX5/MS4A1	4
BP	GO:0002718	regulation of cytokine production involved in immune response	3/74	98/18800	0.00681383	0.03746	0.0270735	SASH3/LAPTM5/JAK3	3
BP	GO:0050764	regulation of phagocytosis	3/74	99/18800	0.00700714	0.0380778	0.0275199	DOCK2/CSK/NCKAP1L	3
BP	GO:0002717	positive regulation of natural killer cell mediated immunity	2/74	32/18800	0.00702375	0.0380778	0.0275199	VAV1/SLAMF6	2
BP	GO:1902624	positive regulation of neutrophil migration	2/74	32/18800	0.00702375	0.0380778	0.0275199	RAC2/NCKAP1L	2
BP	GO:0002367	cytokine production involved in immune response	3/74	100/18800	0.0072037	0.0388734	0.0280949	SASH3/LAPTM5/JAK3	3
BP	GO:0002431	Fc receptor mediated stimulatory signaling pathway	2/74	33/18800	0.00745796	0.039878	0.028821	VAV1/CSK	2
BP	GO:0090022	regulation of neutrophil chemotaxis	2/74	33/18800	0.00745796	0.039878	0.028821	RAC2/NCKAP1L	2
BP	GO:0010522	regulation of calcium ion transport into cytosol	3/74	103/18800	0.00781291	0.0413197	0.029863	PTPN6/CD19/P2RX5	3
BP	GO:0032103	positive regulation of response to external stimulus	6/74	442/18800	0.00787189	0.0413197	0.029863	RAC2/VAV1/IL16/GPSM3/SLAMF6/NCKAP1L	6
BP	GO:0002335	mature B cell differentiation	2/74	34/18800	0.00790403	0.0413197	0.029863	CD19/MFNG	2
BP	GO:0033006	regulation of mast cell activation involved in immune response	2/74	34/18800	0.00790403	0.0413197	0.029863	RAC2/PTPN6	2
BP	GO:0051125	regulation of actin nucleation	2/74	34/18800	0.00790403	0.0413197	0.029863	WAS/GMFG	2
BP	GO:0050869	negative regulation of B cell activation	2/74	35/18800	0.00836185	0.0435188	0.0314523	TBC1D10C/LAPTM5	2
BP	GO:0007229	integrin-mediated signaling pathway	3/74	107/18800	0.00867126	0.0447315	0.0323288	FERMT3/VAV1/ITGB2	3
BP	GO:0045621	positive regulation of lymphocyte differentiation	3/74	107/18800	0.00867126	0.0447315	0.0323288	SASH3/IL12RB1/NCKAP1L	3
BP	GO:0034446	substrate adhesion-dependent cell spreading	3/74	109/18800	0.00912039	0.046842	0.0338541	FERMT3/LPXN/PARVG	3
BP	GO:0031532	actin cytoskeleton reorganization	3/74	111/18800	0.00958293	0.0490026	0.0354156	HCLS1/GMFG/PARVG	3
BP	GO:0045622	regulation of T-helper cell differentiation	2/74	38/18800	0.00980487	0.0497764	0.0359748	IL12RB1/JAK3	2
BP	GO:0002698	negative regulation of immune effector process	3/74	112/18800	0.00981925	0.0497764	0.0359748	PTPN6/JAK3/NCKAP1L	3
BP	GO:0090630	activation of GTPase activity	3/74	114/18800	0.0103021	0.0519987	0.037581	TBC1D10C/ARHGAP25/RHOG	3
BP	GO:0001914	regulation of T cell mediated cytotoxicity	2/74	40/18800	0.0108239	0.0541657	0.0391471	IL12RB1/NCKAP1L	2
BP	GO:0046633	alpha-beta T cell proliferation	2/74	40/18800	0.0108239	0.0541657	0.0391471	RASAL3/DOCK2	2
BP	GO:0007596	blood coagulation	4/74	221/18800	0.0112624	0.0561204	0.0405598	WAS/FERMT3/VAV1/PTPN6	4
BP	GO:0010591	regulation of lamellipodium assembly	2/74	41/18800	0.0113502	0.0563183	0.0407028	WAS/RAC2	2
BP	GO:0051928	positive regulation of calcium ion transport	3/74	119/18800	0.0115687	0.0571602	0.0413114	CD19/P2RX5/JAK3	3
BP	GO:0033157	regulation of intracellular protein transport	4/74	224/18800	0.011787	0.0577611	0.0417456	RAC2/HCLS1/LCP1/ITGB2	4
BP	GO:0030890	positive regulation of B cell proliferation	2/74	42/18800	0.0118876	0.0577611	0.0417456	SASH3/NCKAP1L	2
BP	GO:0034314	Arp2/3 complex-mediated actin nucleation	2/74	42/18800	0.0118876	0.0577611	0.0417456	WAS/GMFG	2
BP	GO:2000249	regulation of actin cytoskeleton reorganization	2/74	42/18800	0.0118876	0.0577611	0.0417456	HCLS1/GMFG	2
BP	GO:0050817	coagulation	4/74	226/18800	0.0121454	0.0587696	0.0424745	WAS/FERMT3/VAV1/PTPN6	4
BP	GO:0007599	hemostasis	4/74	227/18800	0.0123272	0.0591976	0.0427838	WAS/FERMT3/VAV1/PTPN6	4
BP	GO:0002831	regulation of response to biotic stimulus	5/74	351/18800	0.0124232	0.0591976	0.0427838	VAV1/PTPN6/IL12RB1/NCF1/SLAMF6	5
BP	GO:0032535	regulation of cellular component size	5/74	351/18800	0.0124232	0.0591976	0.0427838	WAS/VAV1/HCLS1/ARHGAP4/NCKAP1L	5
BP	GO:0016601	Rac protein signal transduction	2/74	43/18800	0.012436	0.0591976	0.0427838	RAC2/RHOG	2
BP	GO:0050856	regulation of T cell receptor signaling pathway	2/74	44/18800	0.0129954	0.0616096	0.044527	PTPN6/LAPTM5	2
BP	GO:0045088	regulation of innate immune response	4/74	231/18800	0.0130717	0.0617217	0.0446081	VAV1/PTPN6/NCF1/SLAMF6	4
BP	GO:0042088	T-helper 1 type immune response	2/74	45/18800	0.0135655	0.0635407	0.0459227	IL12RB1/JAK3	2
BP	GO:0046006	regulation of activated T cell proliferation	2/74	45/18800	0.0135655	0.0635407	0.0459227	IL12RB1/JAK3	2
BP	GO:0050852	T cell receptor signaling pathway	3/74	127/18800	0.0137747	0.0642637	0.0464453	PTPN6/LAPTM5/CSK	3
BP	GO:0042269	regulation of natural killer cell mediated cytotoxicity	2/74	46/18800	0.0141463	0.0657355	0.047509	VAV1/SLAMF6	2
BP	GO:0031589	cell-substrate adhesion	5/74	364/18800	0.0143446	0.0663935	0.0479845	RAC2/FERMT3/LPXN/ITGB2/PARVG	5
BP	GO:0030168	platelet activation	3/74	130/18800	0.0146595	0.0675836	0.0488446	FERMT3/VAV1/PTPN6	3
BP	GO:0050798	activated T cell proliferation	2/74	48/18800	0.0153398	0.0704428	0.0509111	IL12RB1/JAK3	2
BP	GO:0001913	T cell mediated cytotoxicity	2/74	50/18800	0.0165751	0.0752303	0.0543711	IL12RB1/NCKAP1L	2
BP	GO:0002715	regulation of natural killer cell mediated immunity	2/74	50/18800	0.0165751	0.0752303	0.0543711	VAV1/SLAMF6	2
BP	GO:2000107	negative regulation of leukocyte apoptotic process	2/74	50/18800	0.0165751	0.0752303	0.0543711	HCLS1/JAK3	2
BP	GO:0043277	apoptotic cell clearance	2/74	51/18800	0.0172082	0.0775029	0.0560136	RAC2/RHOG	2
BP	GO:0071622	regulation of granulocyte chemotaxis	2/74	51/18800	0.0172082	0.0775029	0.0560136	RAC2/NCKAP1L	2
BP	GO:1903305	regulation of regulated secretory pathway	3/74	140/18800	0.0178374	0.0797864	0.0576639	RAC2/ITGB2/NCKAP1L	3
BP	GO:0002279	mast cell activation involved in immune response	2/74	52/18800	0.0178514	0.0797864	0.0576639	RAC2/PTPN6	2
BP	GO:0002687	positive regulation of leukocyte migration	3/74	141/18800	0.0181746	0.0809221	0.0584847	RAC2/GPSM3/NCKAP1L	3
BP	GO:1902743	regulation of lamellipodium organization	2/74	53/18800	0.0185048	0.08208	0.0593216	WAS/RAC2	2
BP	GO:0030099	myeloid cell differentiation	5/74	391/18800	0.018955	0.0837597	0.0605356	PTPN6/HCLS1/IKZF1/JAK3/NCKAP1L	5
BP	GO:0010524	positive regulation of calcium ion transport into cytosol	2/74	54/18800	0.0191682	0.0843832	0.0609862	CD19/P2RX5	2
BP	GO:0050730	regulation of peptidyl-tyrosine phosphorylation	4/74	261/18800	0.0195775	0.0858626	0.0620554	PTPN6/HCLS1/NCF1/ITGB2	4
BP	GO:0002707	negative regulation of lymphocyte mediated immunity	2/74	55/18800	0.0198415	0.086373	0.0624243	PTPN6/NCKAP1L	2
BP	GO:0045010	actin nucleation	2/74	55/18800	0.0198415	0.086373	0.0624243	WAS/GMFG	2
BP	GO:0051058	negative regulation of small GTPase mediated signal transduction	2/74	57/18800	0.0212175	0.0919765	0.0664741	RASAL3/ARHGAP25	2
BP	GO:0010959	regulation of metal ion transport	5/74	403/18800	0.0212858	0.0919765	0.0664741	IL16/PTPN6/CD19/P2RX5/JAK3	5
BP	GO:0110053	regulation of actin filament organization	4/74	270/18800	0.0218581	0.0941023	0.0680105	WAS/HCLS1/GMFG/NCKAP1L	4
BP	GO:0043547	positive regulation of GTPase activity	4/74	272/18800	0.0223861	0.0960224	0.0693982	TBC1D10C/VAV1/ARHGAP25/RHOG	4
BP	GO:0002711	positive regulation of T cell mediated immunity	2/74	59/18800	0.0226321	0.0963716	0.0696506	SASH3/IL12RB1	2
BP	GO:0002886	regulation of myeloid leukocyte mediated immunity	2/74	59/18800	0.0226321	0.0963716	0.0696506	RAC2/ITGB2	2
CC	GO:0043020	NADPH oxidase complex	4/76	14/19594	2.03105e-07	2.33571e-05	1.71036e-05	NCF1C/NCF4/NCF1/NCF1B	4
CC	GO:0009897	external side of plasma membrane	11/76	455/19594	1.38127e-06	7.9423e-05	5.81587e-05	CD48/CD19/IL21R/IL12RB1/LY9/MS4A1/CD79A/CLEC2D/ITGB2/SLAMF6/CD6	11
CC	GO:0030055	cell-substrate junction	9/76	428/19594	4.06472e-05	0.00121524	0.000889882	RAC2/FERMT3/IL16/LPXN/LCP1/SLA/ITGB2/RHOG/PARVG	9
CC	GO:0070820	tertiary granule	6/76	164/19594	4.22694e-05	0.00121524	0.000889882	TBC1D10C/PTPN6/CD53/ITGB2/DOK3/NCKAP1L	6
CC	GO:0005884	actin filament	5/76	113/19594	7.78192e-05	0.00176783	0.00129452	WAS/RAC2/HCLS1/RCSD1/LCP1	5
CC	GO:0101003	ficolin-1-rich granule membrane	4/76	61/19594	9.22348e-05	0.00176783	0.00129452	TBC1D10C/ITGB2/DOK3/NCKAP1L	4
CC	GO:0002102	podosome	3/76	29/19594	0.000190559	0.00276657	0.00202586	FERMT3/LPXN/LCP1	3
CC	GO:0045335	phagocytic vesicle	5/76	138/19594	0.000199328	0.00276657	0.00202586	WAS/RAC2/NCF4/NCF1/FMNL1	5
CC	GO:0005925	focal adhesion	8/76	419/19594	0.000216514	0.00276657	0.00202586	RAC2/IL16/LPXN/LCP1/SLA/ITGB2/RHOG/PARVG	8
CC	GO:0001772	immunological synapse	3/76	44/19594	0.000662429	0.00723026	0.00529447	CD37/CD53/CD6	3
CC	GO:0015629	actin cytoskeleton	8/76	499/19594	0.00069159	0.00723026	0.00529447	WAS/RAC2/FERMT3/HCLS1/LPXN/RCSD1/LCP1/PARVG	8
CC	GO:0101002	ficolin-1-rich granule	5/76	185/19594	0.000763665	0.00731846	0.00535905	TBC1D10C/GMFG/ITGB2/DOK3/NCKAP1L	5
CC	GO:1990204	oxidoreductase complex	4/76	120/19594	0.00122189	0.010809	0.00791505	NCF1C/NCF4/NCF1/NCF1B	4
CC	GO:0030667	secretory granule membrane	6/76	312/19594	0.00133364	0.0109549	0.00802189	TBC1D10C/CD53/ITGB2/DOK3/RHOG/NCKAP1L	6
CC	GO:0045121	membrane raft	6/76	326/19594	0.0016666	0.0121655	0.0089084	CD48/CD19/CSK/MS4A1/CD79A/ITGB2	6
CC	GO:0098857	membrane microdomain	6/76	327/19594	0.0016926	0.0121655	0.0089084	CD48/CD19/CSK/MS4A1/CD79A/ITGB2	6
CC	GO:0005767	secondary lysosome	2/76	17/19594	0.00194445	0.0131537	0.00963197	NCF4/NCF1	2
CC	GO:0042581	specific granule	4/76	160/19594	0.00348146	0.0222427	0.0162876	PTPN6/CD53/DOCK2/ITGB2	4
CC	GO:0001891	phagocytic cup	2/76	28/19594	0.00525743	0.0318213	0.0233016	ARHGAP25/LCP1	2
CC	GO:0098562	cytoplasmic side of membrane	4/76	193/19594	0.00674189	0.0387659	0.0283869	RASAL3/PTPN7/CNR2/SLA	4
CC	GO:0005938	cell cortex	5/76	310/19594	0.00710049	0.0388836	0.0284731	RAC2/RASAL3/HCLS1/FMNL1/RHOG	5
CC	GO:0030175	filopodium	3/76	105/19594	0.00791934	0.0406218	0.0297459	TBC1D10C/DEF6/LCP1	3
CC	GO:0034774	secretory granule lumen	5/76	322/19594	0.00829445	0.0406218	0.0297459	FERMT3/PTPN6/ARHGAP9/GMFG/DOCK2	5
CC	GO:0060205	cytoplasmic vesicle lumen	5/76	325/19594	0.00861347	0.0406218	0.0297459	FERMT3/PTPN6/ARHGAP9/GMFG/DOCK2	5
CC	GO:0031983	vesicle lumen	5/76	327/19594	0.00883082	0.0406218	0.0297459	FERMT3/PTPN6/ARHGAP9/GMFG/DOCK2	5
CC	GO:0030139	endocytic vesicle	5/76	342/19594	0.0105836	0.0468119	0.0342787	WAS/RAC2/NCF4/NCF1/FMNL1	5
CC	GO:0001650	fibrillar center	3/76	140/19594	0.0171751	0.073153	0.0535674	AKNA/SP140/PAX5	3
CC	GO:0035580	specific granule lumen	2/76	62/19594	0.0241653	0.0992502	0.0726775	PTPN6/DOCK2	2
MF	GO:0030695	GTPase regulator activity	14/75	488/18410	8.96672e-09	5.4697e-07	4.62494e-07	WAS/TBC1D10C/RASAL3/ARHGAP30/VAV1/ACAP1/ARHGAP25/GPSM3/ARHGAP9/ARHGAP4/DOCK2/ARHGEF1/DEF6/NCKAP1L	14
MF	GO:0060589	nucleoside-triphosphatase regulator activity	14/75	488/18410	8.96672e-09	5.4697e-07	4.62494e-07	WAS/TBC1D10C/RASAL3/ARHGAP30/VAV1/ACAP1/ARHGAP25/GPSM3/ARHGAP9/ARHGAP4/DOCK2/ARHGEF1/DEF6/NCKAP1L	14
MF	GO:0016176	superoxide-generating NADPH oxidase activator activity	4/75	10/18410	5.23651e-08	2.12951e-06	1.80062e-06	NCF1C/NCF4/NCF1/NCF1B	4
MF	GO:0005096	GTPase activator activity	10/75	274/18410	1.60153e-07	4.88466e-06	4.13026e-06	TBC1D10C/RASAL3/ARHGAP30/ACAP1/ARHGAP25/ARHGAP9/ARHGAP4/DOCK2/ARHGEF1/NCKAP1L	10
MF	GO:0035091	phosphatidylinositol binding	6/75	273/18410	0.000860873	0.0210053	0.0177612	SNX20/ARHGAP9/NCF1C/NCF4/NCF1/NCF1B	6
MF	GO:0017124	SH3 domain binding	4/75	125/18410	0.00169709	0.0345075	0.0291781	WAS/PTPN6/HCLS1/NCF1	4
MF	GO:0003779	actin binding	7/75	439/18410	0.00205511	0.0358176	0.0302858	WAS/HCLS1/GMFG/RCSD1/LCP1/FMNL1/PARVG	7
MF	GO:0005178	integrin binding	4/75	156/18410	0.00378168	0.0576706	0.0487638	FERMT3/ICAM3/LCP1/ITGB2	4
KEGG	hsa04662	B cell receptor signaling pathway	6/41	82/8164	2.89811e-06	0.000237645	0.000183038	RAC2/VAV1/PTPN6/CD19/CD72/CD79A	6
KEGG	hsa04650	Natural killer cell mediated cytotoxicity	6/41	131/8164	4.31613e-05	0.00176961	0.00136299	RAC2/VAV1/PTPN6/HCST/CD48/ITGB2	6
KEGG	hsa04670	Leukocyte transendothelial migration	5/41	114/8164	0.000243956	0.00666813	0.00513591	RAC2/VAV1/NCF4/NCF1/ITGB2	5
KEGG	hsa04062	Chemokine signaling pathway	6/41	192/8164	0.000354396	0.00726512	0.00559573	WAS/RAC2/VAV1/DOCK2/NCF1/JAK3	6
KEGG	hsa05140	Leishmaniasis	4/41	77/8164	0.000568588	0.00779551	0.00600424	PTPN6/NCF4/NCF1/ITGB2	4
KEGG	hsa05135	Yersinia infection	5/41	137/8164	0.000570403	0.00779551	0.00600424	WAS/RAC2/VAV1/ARHGEF1/RHOG	5
KEGG	hsa05340	Primary immunodeficiency	3/41	38/8164	0.000877901	0.010284	0.00792091	CD19/CD79A/JAK3	3
KEGG	hsa04666	Fc gamma R-mediated phagocytosis	4/41	97/8164	0.00135419	0.0138804	0.0106909	WAS/RAC2/VAV1/NCF1	4
KEGG	hsa05417	Lipid and atherosclerosis	5/41	215/8164	0.00418728	0.0364193	0.0280508	VAV1/ARHGEF1/NCF4/NCF1/POU2F2	5
KEGG	hsa04810	Regulation of actin cytoskeleton	5/41	218/8164	0.00444138	0.0364193	0.0280508	RAC2/VAV1/ARHGEF1/ITGB2/NCKAP1L	5
KEGG	hsa04520	Adherens junction	3/41	71/8164	0.00530386	0.0395379	0.0304528	WAS/RAC2/PTPN6	3
KEGG	hsa04630	JAK-STAT signaling pathway	4/41	162/8164	0.00854761	0.0584087	0.0449874	PTPN6/IL21R/IL12RB1/JAK3	4
KEGG	hsa04640	Hematopoietic cell lineage	3/41	99/8164	0.0132127	0.0833414	0.0641911	CD37/CD19/MS4A1	3
KEGG	hsa04613	Neutrophil extracellular trap formation	4/41	190/8164	0.0147065	0.0854468	0.0658127	RAC2/NCF4/NCF1/ITGB2	4
KEGG	hsa05130	Pathogenic Escherichia coli infection	4/41	197/8164	0.0165938	0.0854468	0.0658127	PTPN6/HCLS1/ARHGEF1/NCKAP1L	4
KEGG	hsa04659	Th17 cell differentiation	3/41	108/8164	0.0166726	0.0854468	0.0658127	IL21R/IL12RB1/JAK3	3
KEGG	hsa05205	Proteoglycans in cancer	4/41	205/8164	0.0189305	0.091312	0.0703301	VAV1/PTPN6/HCLS1/ARHGEF1	4
